# Supplementary material for: Vitamin A treatment restores vision failures arising from Leber’s hereditary optic neuropathy–linked mtDNA mutation
Source: JCI Insight. 2025 Mar 4;10(8):e188962. doi: 10.1172/jci.insight.188962 (PMC12038914; doi:10.1172/jci.insight.188962)
Supplement: Supporting data values [file jciinsight-10-188962-s021.xlsx]

## Sheet: Figure1
Figure 3F
	Cell proportions
Clusters	WT-1	WT-2	WT-3	MT-1	MT-2	MT-3
C1_Rod1	48.6708	42.9515	55.0738	41.7612	48.6993	51.266
C2_Rod2	30.0782	30.2201	29.9363	28.3618	27.3759	28.6335
C3_Muller1	1.65652	3.53398	2.81558	4.09051	5.4168	7.9628
C4_Muller2	2.78932	2.8479	1.01332	2.99653	2.35485	1.1133
C5_Cone	6.27882	9.43689	4.4586	7.38602	6.94778	3.97122
C6_BC	5.74372	2.52427	1.76607	4.43705	2.76354	1.31016
C7_RGC	0.0796949	0.226537	0.14476	0.122307	0.175154	0.305478
C8_RPC	0.694484	1.19094	0.260568	0.659102	1.15472	0.271536
C9_HC	1.50851	3.30744	0.0724	1.11436	2.09536	0.217229
C10_AC_Gly	1.17265	0.802589	0.441517	0.761025	0.506001	0.380151
C11_AC_GABA	0.449707	0.265372	0.0579	0.271794	0.168667	0.122191
C12_Mac	0.370012	0.802589	1.49102	0.686281	0.78495	1.41199
C13_Microglia	0.142312	0.15534	0.347423	0.183461	0.20759	0.190075
C14_RPE	0.870951	1.73463	2.12073	7.16858	1.34934	2.84434

## Sheet: Figure3
Figure 3F
VA content
WT	MT
107.305	58.9674
83.1294	70.7698
98.702	87.8321
110.863	58.8115

## Sheet: Figure4
Figure 4B
baseline		1M after intervention		2M after intervention
MT	MT+VA	MT	MT+VA	MT	MT+VA
0	0	0.895927	-0.31216	1.01845	-0.358918
0	0	0.913959	-0.286098	0.988916	-0.346517
0	0	0.123124	-0.113915	0.143575	-0.219295
0	0	0.143408	-0.0671244	0.160531	-0.158747
0	0	0.0847316	-0.0777945	0.221535	-0.264881
0	0	0.0443654	-0.0545248	0.171759	-0.241612
0		-0.0471763		-0.109985
Figure 4C
baseline			1M after intervention			2M after intervention
WT	MT	MT+VA	WT	MT	MT+VA	WT	MT	MT+VA
0	0	0	-2.44989	0.734002	-1.00903	-3.94951	-4.02244	-5.15257
0	0	0	-0.767335	5.98722	-0.261999	-0.322415	4.69661	-5.11282
0	0	0	-2.86494	2.5583	-1.01345	-6.33304	-1.30214	-0.368521
0	0	0	1.2876	0.314811	0.541553	-3.1893	-2.77631	-3.78003
0	0	0	-5.4449	1.35641	-0.119864	-5.34426	-3.06203	-4.40131
0	0	0	0.582552	4.46541		0.321475	4.40386	2.86909
0	0		0.352811			-2.65187	-0.107735	-5.17041
			5.93408			3.25649		-3.99601
Figure 4E				Figure 4G
Brn3a positive RGC/DAPI				photoreceptors
WT	MT	VAS		WT	MT	VAS
51.8519	23.4375	67.5676		91.1638	70.6773	98.5949
59.2593	25	61.2245		91.1013	67.2248	96.7232
53.0612	34.375	70.3704		87.9631	91.9018	100.418
75.6757	31.25			88.5626	77.4144	105.126
65.8537				107.08	81.2694	94.9442
				101.273	79.307	95.605
Figure 4F				103.891	88.2547	93.3633
Muller dendries in IPL				113.269	89.1209	104.227
WT	MT	VAS		107.352
89.5161	1.20968	50.8065		108.572
85.8871	8.46774	58.0645		111.134
96.7742	3.62903	54.4355		103.835
101.613	2.41935	53.2258		86.9199
114.919	7.25806	60.4839		95.8528
111.29		55.6452		102.027

## Sheet: Figure5
Figure 5B
Vitamin A content
WT	MT	MT+VA
117.9	75.2101	184.92
90.295	76.7271	337.515
100.83	59.7519	277.595
90.9751	57.4765	264.069
100	67.2914	266.025
Figure 5D
RHO			PDE6B			PRKCQ
WT	MT	MT+VA	WT	MT	MT+VA	WT	MT	MT+VA
96.1222	116.175	95.9412	97.123	119.059	132.555	96.122	72.3	121.2
105.878	119.124	98.875	99.6654	141.522	118.349	103.5	82.34	124.5
97.2593	111.748	107.259	103.221	126.18	128.101	102.3	76.5	125.4
Figure 5E
VAMP2			GluR1			GABBR1			NMDAR1			GNB3
WT	MT	MT+VA	WT	MT	MT+VA	WT	MT	MT+VA	WT	MT	MT+VA	WT	MT	MT+VA
90.8693	83.9115	101.561	87.9613	147.104	128.894	102.34	133.458	119.118	100.136	172.884	139.759	104.242	110.76	98.9525
107.024	89.1945	93.1001	114.039	228.044	118.594	105.423	132.455	123.451	94.8768	164.806	135.105	95.7576	127.198	95.3865
102.106	84.2135	95.0213	96.22	189.425	143.245	93.245	154.232	113.456	104.993	156.022	127.792	100.409	120.141	107.748
Figure 5F
Scotopic Response			Photopic Reponse
WT	MT	MT+VA	WT	MT	MT+VA
108.297	32.683	61.7239	97.8554	65.6868	87.1282
123.385	27.7925	73.9248	116.663	59.757	98.7489
96.562	33.9193	66.2873	90.0621	50.266	88.0225
78.4621			101.527
93.2945			93.8928

## Sheet: Figure6
Figure 6A													Figure 6E
mitochondrial size in RGL			mitochondrial size in ISL			mitochondrial number in GCL			mitochondrial number in ISL				ATP content
WT(n=88)	MT(n=86)	MT+VA(n=185)	WT(n=319)	MT(n=224)	MT+VA(n=344)	WT	MT	MT+VA	WT	MT	MT+VA		WT	MT	MT+VA
0.512	0.96	0.312	0.424	0.829	0.67	84.8485	72.4138	90.9091	77.8878	46.2046	47.5248		13.294	12.147	14.109
0.207	0.709	0.249	0.186	0.234	0.127	115.152	86.2069	111.034	87.1287	39.604	62.0462		13.341	9.482	14.274
0.645	1.657	0.256	0.261	0.165	0.434	79.3103	66.6667	78.6207	128.053	63.3663	84.4884		10.238	10.202	15.422
0.268	1.275	0.199	0.414	0.187	0.477	120.69	60.6061	82.7586	106.931	59.4059	72.6073		18.392	11.871	12.526
0.604	0.502	0.553	0.851	1.124	0.14		84.8485	93.1034			67.3267		18.163	10.514	14.574
0.404	0.622	0.813	0.117	0.084	0.442		78.7879				69.967		14.681	9.986	13.603
0.468	0.628	0.36	0.358	0.255	0.41						85.8086		17.339	12.658	18.087
0.449	0.422	0.62	0.271	0.269	0.355						71.2871		18.286	13.786	14.386
0.654	0.515	1.504	0.144	0.291	0.279						76.5677
1.082	1.8	0.223	0.179	2.193	0.182								Figure 6G
0.357	1.243	0.233	0.37	1.282	0.578								SOD1			SOD2			catalase
0.368	1.051	0.579	0.184	1.765	0.719								WT	MT	MT+VA	WT	MT	MT+VA	WT	MT	MT+VA
0.242	0.573	0.674	0.109	1.81	0.436								88.531	143.244	166.761	103.409	175.74	127.03	93.9148	190.698	152.864
1.026	1.687	0.415	0.331	1.48	0.702								105.623	217.974	146.212	96.5924	175.215	131.426	101.085	167.869	134.06
0.225	1.587	0.314	0.699	0.385	0.651								102.442	181.359	115.5	104.78	202.635	138.795	107.23	212.96	135.94
0.155	1.015	0.643	1.164	0.941	0.704								104.111	211.672	118.245	95.2203	189.066	159.564
0.158	1.075	1.294	0.48	1.857	0.276
0.223	0.783	0.703	0.198	0.936	0.441
0.476	0.9	0.333	0.374	0.789	0.507
0.16	1.847	0.262	0.224	0.772	0.152
0.2	2.399	0.268	0.185	1.726	0.472
0.298	1.392	0.2	0.224	1.665	0.442
0.384	2.622	0.713	0.166	0.983	0.301
0.47	0.694	0.485	0.248	2.67	0.347
0.532	0.802	0.217	0.187	1.52	0.246
0.248	0.664	0.353	0.339	1.15	0.191
0.389	1.123	0.298	0.19	0.969	0.158
0.725	0.64	0.978	0.338	1.341	0.442
0.357	1.32	0.674	0.419	1.011	0.394
0.647	0.366	0.776	0.233	0.983	0.488
0.45	0.298	0.61	0.231	1.769	0.249
0.559	0.564	0.726	0.155	0.716	0.462
0.409	0.254	0.54	0.305	0.613	0.232
0.352	1.213	0.27	0.991	1.815	0.254
0.388	0.323	0.628	0.454	1.154	0.763
0.184	0.311	0.425	0.267	1.068	0.569
0.574	0.74	0.439	0.316	1.963	0.39
0.511	0.33	0.408	0.302	1.279	0.14
0.289	0.612	0.531	0.222	1.769	0.344
0.328	0.607	0.825	0.272	1.694	0.424
0.578	1.122	1.199	0.194	1.111	0.247
0.361	0.779	1.093	0.309	2.188	0.266
0.318	0.413	0.316	0.293	1.041	0.399
0.282	0.48	0.638	0.25	1.043	0.372
0.445	0.342	0.41	0.464	0.957	0.949
0.206	1.171	0.648	0.331	2.745	0.866
0.203	0.587	1.08	0.319	2.971	0.237
0.34	0.328	0.527	0.324	1.282	0.168
0.23	0.525	0.599	0.363	1.97	0.816
0.697	0.528	0.911	0.372	0.911	1.392
0.632	1.781	0.798	0.383	0.494	1.075
0.465	0.991	0.506	0.147	3.042	0.606
0.187	0.743	0.803	0.156	1.181	0.657
0.939	0.688	0.958	0.309	1.209	0.442
0.797	0.246	0.571	0.411	0.782	0.366
0.863	1.603	1.955	0.29	1.225	0.52
0.228	1.887	0.387	0.288	0.988	0.33
0.567	0.71	1.218	0.227	0.599	0.334
0.26	1.102	0.986	0.443	1.58	0.413
0.684	1.185	0.412	0.271	2.054	1.011
0.365	0.684	0.918	0.343	1.965	0.265
0.383	0.478	0.854	0.302	1.668	0.143
0.443	1.853	0.623	0.298	1.223	0.35
0.467	0.668	0.312	0.23	1.005	0.446
0.617	0.368	0.42	0.172	1.281	0.424
0.878	1.273	0.804	0.351	1.31	1.25
0.319	1.007	0.422	0.301	2.127	0.348
0.364	0.717	1.281	0.458	1.353	0.339
0.236	0.39	0.669	0.309	1.513	0.699
0.363	0.238	2.166	0.118	1.141	0.559
0.461	0.296	0.608	0.274	0.935	0.698
0.695	0.673	0.637	0.18	1.509	0.316
0.094	0.273	0.712	0.26	2.208	0.778
0.435	1.263	0.417	0.18	0.551	0.39
0.463	0.328	0.527	0.326	0.55	0.396
0.397	0.363	0.748	0.148	0.458	0.535
0.51	0.332	1.733	0.179	0.844	0.319
0.319	0.716	1.076	0.375	0.488	0.403
0.552	0.613	0.714	0.243	0.922	0.327
0.138	0.586	0.969	0.2	0.649	0.416
0.23	0.352	0.84	0.376	0.727	0.705
0.547	1.053	0.809	0.199	1.495	0.32
0.567	0.396	0.512	0.265	0.332	0.377
0.5	0.714	0.523	0.48	0.239	0.48
0.349	0.424	0.461	0.478	0.061	0.774
0.246	0.395	0.314	0.303	0.354	0.967
0.415		0.485	0.337	0.344	0.668
0.294		0.333	0.134	0.267	0.283
		0.527	0.216	0.117	0.366
		0.587	0.334	0.084	0.565
		0.606	0.83	0.238	0.616
		0.357	0.261	0.129	0.514
		0.341	0.119	0.316	0.294
		0.757	0.229	0.154	0.278
		0.655	0.53	0.124	0.379
		0.543	0.179	0.17	0.319
		0.264	0.155	0.259	0.999
		0.66	0.223	0.322	0.835
		0.747	0.13	0.198	0.363
		0.564	0.112	0.483	0.349
		0.888	0.23	0.128	0.52
		0.655	0.213	0.136	0.624
		0.426	0.559	0.127	0.325
		0.826	0.419	0.274	0.209
		0.8	0.18	0.484	0.722
		0.793	0.228	0.193	0.679
		0.507	0.299	0.195	0.799
		0.333	0.204	0.203	0.826
		0.492	0.245	0.205	0.242
		0.821	0.516	0.149	0.495
		0.575	0.25	0.317	0.315
		0.559	0.183	0.123	0.563
		0.445	0.213	0.108	0.363
		0.36	0.307	0.172	0.714
		0.548	0.33	0.353	0.408
		0.59	0.186	0.193	0.987
		0.393	0.193	0.225	0.708
		0.379	0.284	0.22	0.532
		0.845	0.301	0.375	0.353
		0.628	0.215	0.433	0.293
		0.488	0.16	0.579	0.418
		0.475	0.303	0.767	0.522
		0.444	0.208	0.462	0.687
		0.432	0.14	0.18	0.245
		0.323	0.204	0.38	0.201
		0.259	0.15	0.555	0.57
		0.14	0.284	0.235	0.664
		1.416	0.21	0.212	0.756
		0.266	0.205	0.533	0.575
		0.681	0.413	1.064	0.4
		0.219	0.593	0.94	0.436
		0.722	0.178	0.949	0.673
		0.817	0.289	0.888	0.417
		0.396	0.439	0.964	0.395
		0.757	0.464	0.83	0.352
		0.547	0.96	0.87	0.246
		0.194	0.186	1.418	0.3
		0.592	0.197	0.971	0.263
		0.677	0.306	1.154	0.185
		0.569	0.365	1.581	0.64
		0.566	0.367	0.815	0.795
		0.468	0.617	0.948	0.403
		0.81	0.182	1.173	0.371
		0.866	0.203	1.318	0.884
		0.734	0.202	1.105	0.734
		0.695	0.562	1.712	0.414
		0.38	0.157	1.239	0.955
		0.266	0.534	2.07	0.437
		0.127	0.275	1.881	0.594
		0.665	0.19	2.082	0.404
		0.878	0.349	2.24	1.066
		0.639	0.367	1.07	0.233
		0.201	0.407	0.92	0.13
		0.362	0.278	1.076	0.395
		0.457	0.319	0.646	1.249
		0.348	0.358	1.258	0.272
		0.347	0.59	1.02	0.509
		0.257	0.42	2.338	0.384
		0.253	0.31	1.17	0.65
		0.162	0.253	1.443	0.401
		0.126	0.298	0.458	0.518
		0.106	0.242	0.533	0.73
		0.236	0.882	0.656	0.28
		0.601	0.222	0.285	0.754
		0.428	0.474	0.278	0.41
		0.351	0.502	0.249	0.31
		0.375	0.581	0.2	0.52
		2.129	0.743	0.233	0.322
		0.429	0.247	0.38	0.395
		0.959	0.271	0.209	0.365
		0.34	0.403	0.261	0.349
		0.996	0.664	0.403	1.385
		0.823	0.385	0.205	0.518
		0.886	0.627	0.384	0.306
		0.674	0.313	0.173	0.32
		0.324	0.441	0.151	0.625
		0.448	0.374	1.496	0.755
		0.945	0.308	0.764	1.377
		0.644	0.374	1.592	0.468
		0.539	0.292	1.133	0.562
		0.889	0.302	0.941	0.566
		0.681	0.257	1.897	0.579
		0.551	0.33	1.585	0.229
		0.311	0.284	1.231	0.2
		0.194	0.286	1.422	0.345
			0.4	0.983	0.215
			0.487	1.395	0.331
			0.479	2.3	0.292
			0.686	1.454	0.424
			0.52	1.986	0.405
			0.26	0.633	0.241
			0.563	1.432	0.333
			0.385	0.918	0.353
			0.688	1.455	0.512
			0.554	1.462	0.58
			0.302	1.046	0.394
			0.204	1.249	0.319
			0.49	0.748	0.307
			0.458	0.951	0.314
			0.211	0.689	0.501
			0.497	1.207	0.514
			0.399	2.11	0.62
			0.364	0.879	0.775
			0.41	0.625	0.482
			0.555	0.358	0.387
			0.187	0.437	0.353
			0.219	0.223	0.529
			0.368	0.268	0.703
			0.22	0.3	0.311
			0.439	0.251	0.855
			0.367	0.327	0.215
			1.033	0.398	0.292
			1.032	0.328	0.164
			0.452	0.239	0.37
			0.202	0.27	0.351
			0.166	0.28	0.283
			0.356	0.483	0.42
			0.216	0.354	0.433
			0.19	0.371	0.273
			0.185	0.293	0.244
			0.143	2.143	0.656
			0.229	1.866	0.405
			0.334	1.354	0.199
			0.22	1.142	0.63
			0.133		0.351
			0.788		0.559
			0.218		0.179
			0.332		0.722
			0.428		0.393
			0.482		0.691
			0.812		0.289
			0.735		0.59
			0.336		0.432
			0.313		1.216
			0.317		0.701
			0.576		0.208
			0.186		0.752
			0.326		1.603
			0.262		0.455
			0.184		0.256
			0.154		0.684
			0.358		0.457
			0.546		0.471
			0.431		0.178
			0.249		0.51
			0.584		0.39
			0.28		0.365
			0.279		0.315
			0.367		0.306
			0.354		0.553
			0.402		1.023
			0.574		0.41
			0.613		0.297
			0.503		0.608
			0.516		0.409
			0.501		0.434
			0.359		0.259
			0.431		0.383
			0.474		0.676
			0.312		0.999
			0.39		0.514
			0.611		0.301
			0.479		0.235
			0.124		0.37
			0.274		0.463
			0.329		0.341
			0.694		0.237
			0.647		0.374
			0.57		0.635
			0.298		0.705
			0.31		0.276
			0.456		0.248
			0.149		0.251
			0.107		0.482
			0.566		0.33
			0.467		0.703
			0.416		0.48
			0.638		0.563
			0.317		0.463
			0.276		0.418
			0.79		0.385
			0.211		0.425
			0.125		0.332
			0.644		0.311
			0.202		0.578
			0.209		0.631
			0.259		0.354
			1.055		0.98
			0.077		1.119
			0.306		0.607
			0.599		0.33
			0.487		0.212
			0.445		0.358
			0.69		0.259
			0.282		0.293
			0.31		0.862
			0.734		0.59
			0.416		0.703
			0.118		0.927
			0.336		0.918
			0.645		0.587
			0.36		0.345
			0.439		0.365
			0.427		0.377
			0.262		0.301
			0.108		0.492
			0.281		0.323
			0.21		0.715
			0.274		0.747
			0.299		0.288
			0.346		0.597
			0.108		0.424
			0.337		0.655
			0.292		0.973
			0.09		0.633
			0.504		0.457
			0.481		0.278
			0.423		0.63
			0.165		0.197
					0.202
					0.469
					0.545
					0.317
					0.229
					0.283
					0.399
					0.572
					0.364
					0.488
					0.326
					1.11
					0.486
					0.37
					0.281
					0.238
					0.287
					0.515
					0.27
					0.435
					0.252
					0.438
					0.424
					0.345
					0.641

## Sheet: Figure S5
Supplemental Figure 5A
STRA6			RPE65			RDH5			RDH12
WT	MT	MT+VA	WT	MT	MT+VA	WT	MT	MT+VA	WT	MT	MT+VA
95.763	32.4675	117.597	103.25	129.227	119.394	98.7112	117.051	112.764	83.6726	95.145	99.134
102.314	48.75	136.905	102.192	131.111	107.155	99.6141	116.096	106.736	116.327	116.404	105.687
103.123	27.3636	114.513	92.808	126.341	96.4442	103.131	117.631	123.123	99.9507	132.096	111.96
	44.5205		102.457	163.835	112.845		136.55		100.049	94.6279	89.3381
RARa			RXRa			LRP1			LPL
WT	MT	MT+VA	WT	MT	MT+VA	WT	MT	MT+VA	WT	MT	MT+VA
109.724	42.7244	80.6384	98.0392	71.3725	97.2549	101.011	85.1362	103.838	114.409	127.267	103.745
95.8197	50.1317	74.6661	100	59.2392	116.706	93.6223	92.1358	107.079	103.53	183.929	127.712
99.1159	33.6492	78.903	96.0414	51.1961	87.2078	118.427	122.585	96.1649	90.5302	160.335	95.0399
95.8197						86.9405			91.5309
